# Supplementary material for: CREB3L1 promotes tumor growth and metastasis of anaplastic thyroid carcinoma by remodeling the tumor microenvironment
Source: Mol Cancer. 2022 Oct 3;21:190. doi: 10.1186/s12943-022-01658-x (PMC9531463; doi:10.1186/s12943-022-01658-x)
Supplement: Supplementary file 3 — Additional file 3. The list of ECM and collagen genes. [file 12943_2022_1658_MOESM3_ESM.txt]

gene	type
COL6A2	Collagen
COL6A1	Collagen
COL6A3	Collagen
COL1A1	Collagen
COL2A1	Collagen
COL1A2	Collagen
COL3A1	Collagen
COL7A1	Collagen
COL5A1	Collagen
COL9A1	Collagen
COL9A2	Collagen
COL9A3	Collagen
COL4A3	Collagen
COL12A1	Collagen
COL5A2	Collagen
COL4A5	Collagen
COL4A1	Collagen
COL4A4	Collagen
COL10A1	Collagen
COL17A1	Collagen
COL4A2	Collagen
COL18A1	Collagen
COL11A2	Collagen
COL11A1	Collagen
COL4A6	Collagen
COL14A1	Collagen
COL8A2	Collagen
COL16A1	Collagen
COL19A1	Collagen
COL5A3	Collagen
COL15A1	Collagen
COL8A1	Collagen
COL13A1	Collagen
COL6A5	Collagen
COL27A1	Collagen
COL25A1	Collagen
COL21A1	Collagen
COL22A1	Collagen
COL20A1	Collagen
COL6A6	Collagen
COL24A1	Collagen
COL23A1	Collagen
COL28A1	Collagen
COL26A1	Collagen
LAMA3	ECM
LAMC2	ECM
LAMB3	ECM
COL7A1	ECM
LAMA1	ECM
LAMB1	ECM
LAMC1	ECM
COL18A1	ECM
LAMA2	ECM
LAMA5	ECM
LAMB2	ECM
LAMA4	ECM
ITGA6	ECM
ITGB1	ECM
LAMC3	ECM
HSPG2	ECM
NID1	ECM
NID2	ECM
COL4A2	ECM
COL4A1	ECM
COL4A4	ECM
COL4A5	ECM
COL4A3	ECM
COL4A6	ECM
ITGA2	ECM
ITGAV	ECM
ITGA7	ECM
ITGA1	ECM
ITGB4	ECM
ITGA3	ECM
COL9A2	ECM
COL9A1	ECM
COL9A3	ECM
ITGA11	ECM
ITGA4	ECM
COL1A2	ECM
COL1A1	ECM
ITGA10	ECM
COL2A1	ECM
KDR	ECM
ITGB3	ECM
ITGAM	ECM
ITGB2	ECM
JAM3	ECM
ITGB5	ECM
SPP1	ECM
F11R	ECM
ITGAL	ECM
CD44	ECM
IBSP	ECM
TNC	ECM
VWF	ECM
ITGA9	ECM
ITGA5	ECM
ITGAX	ECM
JAM2	ECM
THBS1	ECM
VCAM1	ECM
FBN1	ECM
CDH1	ECM
ITGB7	ECM
ITGAE	ECM
AGRN	ECM
ITGA8	ECM
COL13A1	ECM
COL10A1	ECM
CD47	ECM
COMP	ECM
LUM	ECM
COL8A1	ECM
COL8A2	ECM
COL3A1	ECM
COL16A1	ECM
COL6A5	ECM
COL6A6	ECM
COL6A3	ECM
COL6A1	ECM
COL6A2	ECM
COL5A3	ECM
COL5A2	ECM
COL5A1	ECM
ITGA2B	ECM
FN1	ECM
BSG	ECM
FGA	ECM
FGB	ECM
FGG	ECM
VTN	ECM
ITGB8	ECM
ICAM1	ECM
ICAM3	ECM
ICAM4	ECM
ICAM5	ECM
ICAM2	ECM
ITGAD	ECM
PECAM1	ECM
COL23A1	ECM
ITGB6	ECM
MADCAM1	ECM
SCUBE3	ECM
SCUBE1	ECM
MMP2	ECM
MMP13	ECM
MMP9	ECM
MMP12	ECM
FBN3	ECM
FBN2	ECM
CTSS	ECM
MMP7	ECM
MMP3	ECM
CTSK	ECM
CTSV	ECM
ADAMTS18	ECM
ADAMTS1	ECM
ADAMTS16	ECM
ADAMTS9	ECM
ADAMTS8	ECM
ADAMTS4	ECM
ADAMTS5	ECM
ACAN	ECM
MMP19	ECM
PLG	ECM
CTSG	ECM
COL11A1	ECM
COL11A2	ECM
CTSL	ECM
CTSB	ECM
MMP20	ECM
MMP10	ECM
MMP1	ECM
TMPRSS6	ECM
MMP14	ECM
MMP8	ECM
COL19A1	ECM
PRSS2	ECM
ADAM17	ECM
ADAM10	ECM
ADAM9	ECM
COL17A1	ECM
ELANE	ECM
CTSD	ECM
MMP15	ECM
FURIN	ECM
COL12A1	ECM
PHYKPL	ECM
COL25A1	ECM
COL26A1	ECM
COL15A1	ECM
MMP11	ECM
COL14A1	ECM
A2M	ECM
ELN	ECM
ADAM8	ECM
TLL2	ECM
TLL1	ECM
BMP1	ECM
MMP25	ECM
MMP24	ECM
MMP17	ECM
MMP16	ECM
PRSS1	ECM
CTRB1	ECM
KLKB1	ECM
KLK2	ECM
TIMP2	ECM
CMA1	ECM
TPSAB1	ECM
SPOCK3	ECM
TIMP1	ECM
CTRB2	ECM
OPTC	ECM
NCSTN	ECM
PSEN1	ECM
HTRA1	ECM
CAPNS2	ECM
CAPNS1	ECM
CAPN9	ECM
CAPN14	ECM
CAPN5	ECM
CAPN3	ECM
CAPN10	ECM
CAPN11	ECM
CAPN13	ECM
CAPN15	ECM
CAPN6	ECM
CAPN8	ECM
CAPN7	ECM
CAPN12	ECM
CAPN2	ECM
CAPN1	ECM
CAST	ECM
BCAN	ECM
CASP3	ECM
ADAM15	ECM
DCN	ECM
KLK7	ECM
TGFB1	ECM
LTBP4	ECM
LTBP3	ECM
LTBP2	ECM
LTBP1	ECM
MFAP3	ECM
MFAP1	ECM
MFAP4	ECM
EMILIN3	ECM
EMILIN2	ECM
EMILIN1	ECM
MFAP2	ECM
MFAP5	ECM
EFEMP1	ECM
FBLN2	ECM
FBLN1	ECM
FBLN5	ECM
EFEMP2	ECM
TGFB2	ECM
TGFB3	ECM
GDF5	ECM
BMP2	ECM
BMP4	ECM
BMP7	ECM
BMP10	ECM
LOXL3	ECM
LOXL2	ECM
LOXL4	ECM
LOXL1	ECM
LOX	ECM
COL24A1	ECM
COL27A1	ECM
PLEC	ECM
DST	ECM
CD151	ECM
PCOLCE	ECM
PXDN	ECM
COL28A1	ECM
COL22A1	ECM
COL21A1	ECM
COL20A1	ECM
PLOD3	ECM
PLOD2	ECM
PLOD1	ECM
P4HA2	ECM
P4HA1	ECM
P4HA3	ECM
P4HB	ECM
ADAMTS3	ECM
ADAMTS2	ECM
ADAMTS14	ECM
P3H1	ECM
PPIB	ECM
CRTAP	ECM
SERPINH1	ECM
P3H3	ECM
P3H2	ECM
COLGALT1	ECM
COLGALT2	ECM
PCOLCE2	ECM
CEACAM1	ECM
CEACAM6	ECM
CEACAM8	ECM
DMD	ECM
DAG1	ECM
NRXN1	ECM
PDGFB	ECM
FGF2	ECM
PDGFA	ECM
TTR	ECM
NTN4	ECM
DDR2	ECM
SDC1	ECM
SDC4	ECM
PRKCA	ECM
ACTN1	ECM
TRAPPC4	ECM
SDC2	ECM
CASK	ECM
SDC3	ECM
DDR1	ECM
ADAM12	ECM
ADAM19	ECM
SH3PXD2A	ECM
DMP1	ECM
DSPP	ECM
SERPINE1	ECM
ASPN	ECM
FMOD	ECM
BGN	ECM
PTPRS	ECM
NCAM1	ECM
TNXB	ECM
TNN	ECM
TNR	ECM
VCAN	ECM
NCAN	ECM
LRP4	ECM
MUSK	ECM
APP	ECM
SPARC	ECM
MATN1	ECM
MATN4	ECM
MATN3	ECM
HAPLN1	ECM
